# Supplementary material for: A Conserved Transcriptional Signature of Delayed Aging and Reduced Disease Vulnerability Is Partially Mediated by SIRT3
Source: PLoS One. 2015 Apr 1;10(4):e0120738. doi: 10.1371/journal.pone.0120738 (PMC4382298; doi:10.1371/journal.pone.0120738)
Supplement: S1 Table — This includes the accession number for retrieving the raw data ("Data source") as well as the PubMed identifier (PMID) for the first published study describing the microarray data. (XLSX) [file pone.0120738.s002.xlsx]

## Sheet: Sheet1
Supplemental Table 1
Species	Tissue	Treatment	Affymetrix array	Data source	Reference (PMID)
Mouse	Cerebral cortex	Calore restriction (CR) from 14-30 months of age	Mouse Genome 430 2.0	GSE11291	18523577
Mouse	Hippocampus	CR from 14 to 30 months of age	Mouse Genome U74Av2	GSE64226	Current study
Mouse	Cochlea	CR from 4 to 15 months of age	Mouse Genome 430 2.0	GSE4786	16890326
Mouse	Heart	CR from 14 to 30 months of age	Mouse Genome U74Av1	12419851	12419851
Mouse	Liver	CR from 14 to 30 months of age	Mouse Genome U74Av2	GSE2431	16189280
Mouse	Kidney	CR from 14 to 30 months of age	Mouse Genome 430 2.0	GSE64151	Current study
Mouse	White adipose tissue (WAT)	CR from 2 to 10 months of age	Mouse Genome U74Av2	16424110	16424110
Mouse	Gastrocnemius	CR from 2 to 25 months of age	Mouse Expression Set 430A	GSE6323	17381838
Drosophila	Whole body	CR from 10 to 40 days of age	Drosophila 2	GSE26726	20519778
Rat	Heart	CR from 4 to 28 months of age	Rat Genome 230 2.0	GSE6718	17874999
Rat	WAT	CR from 4 to 28 months of age	Rat Genome 230 2.0	GSE6718	17874999
Rhesus monkey	Vastus lateralis	CR from ~11 to ~30 years of age	Rhesus Macaque Genome	GSE64235	Current study
Rhesus monkey	PBMC	CR from ~11 to ~27 years of age	Rhesus Macaque Genome	GSE64231	Current study
Mouse	Liver	Ames dwarf (Prop1 df/df), 24 months of age	Mouse Expression Set 430A	E-MEXP-153	15569359
Mouse	Liver	Snell dwarf (Pit1 dw/dw); 24-26 months of age	Mouse Genome U74Av2	GSE3129	19943135
Mouse	Liver	Little (Ghrhr lit/lit), 24 months of age	Mouse Expression Set 430A	E-MEXP-153	15569359
Mouse	Liver	Ghrko, 42 days of age	Mouse Genome U74Av2	GSE988	15601831
Mouse	Gastrocnemius	CR from 2 to 12 months of age in wildtype and Sirt3 knockout	Mouse Gene 1.0 ST	GSE64229	Current study
Mouse	Liver	High fat diet, 12 weeks of age	Mouse Gene 1.0 ST	GSE30552	21856199
Mouse	Gastrocnemius	High fat diet, from 9 to 17 weeks of age	Mouse Genome 430 2.0	GSE17576	20588053
Human	subq WAT	Obese vs. nonobese; 43 years old, BMI 40.9 vs 24.1	Human Gene 1.0 ST	GSE25401	22688341
Human	Vastus lateralis	Polycystic ovary syndrome, 30-35 years of age	Human Genome U133 Plus 2.0	GSE8157	18560589
Mouse	WAT	Diet-induced obese with pioglitazone, 22-24 weeks of age	Mouse Genome U74Av2	GSE8831	Unpublished
Human	WAT	Insulin resistant subjects treated with thiazolidinediones	Human Genome U133 Plus 2.0	GSE13070	19841271
Human	Vastus lateralis	Resveratrol, 150 mg per day for 30 days	Human Gene 1.1 ST	GSE32357	22055504
Human	White adipose tissue	Weight loss, 40 years of age, maintenance of 17.7% weight loss	Human Gene 1.0 ST	GSE35411	22648723
Supplemental Table 1. Detailed description of the microarray datasets analyzed in the present study, including the accession number for retrieving the raw data ("Data source")
as well as the PubMed identifier (PMID) for the first published study describing the microarray data.
