# Supplementary material for: A Conserved Transcriptional Signature of Delayed Aging and Reduced Disease Vulnerability Is Partially Mediated by SIRT3
Source: PLoS One. 2015 Apr 1;10(4):e0120738. doi: 10.1371/journal.pone.0120738 (PMC4382298; doi:10.1371/journal.pone.0120738)
Supplement: S2 Table — CR Z-score represents the median Z-score for each pathway across all eight tissues from CR mice. An FDR-adjusted p-value <0.00285 assures that at least half of the tissues have a CR effect <0.001. The order (top to bottom) in which these pathways appear in this table reflects their order in Figs. 1–3 of the main text. (XLSX) [file pone.0120738.s003.xlsx]

## Sheet: Sheet1
Supplemental Table 2
Gene Ontology pathway	Median CR z-score	FDR-adjusted p-value
Mitochondrial oxidative phosphorylation
GO:0044429 - mitochondrial part	6.36975	0.00153072
GO:0031966 - mitochondrial membrane	6.18672	0.00139382
GO:0005743 - mitochondrial inner membrane	6.15636	0.000929149
GO:0019866 - organelle inner membrane	6.12588	0.000829574
GO:0005740 - mitochondrial envelope	6.04894	0.00167925
GO:0070469 – respiratory chain	6.03933	0.000599527
GO:0005746 - mitochondrial respiratory chain	5.73355	0.000368638
GO:0044455 - mitochondrial membrane part	5.41482	0.000447145
GO:0022900 - electron transport chain	4.98185	0.000442157
GO:0005747 - mitochondrial respiratory chain complex I	4.81408	0.000453594
GO:0030964 - NADH dehydrogenase complex	4.81408	0.000453594
GO:0045271 – respiratory chain complex I	4.81408	0.000453594
GO:0031975 – envelope	4.81408	0.00137842
GO:0031967 - organelle envelope	4.77934	0.00119058
GO:0008137 - NADH dehydrogenase (ubiquinone) activity	3.47125	0.00156265
GO:0050136 - NADH dehydrogenase (quinone) activity	3.47125	0.00156265
GO:0015078 - hydrogen ion transmembrane transporter activity	3.46301	0.0001543
GO:0016655 - oxidoreductase activity, acting on NADH…	3.37011	0.00224351
GO:0003954 - NADH dehydrogenase activity	3.35528	0.00210416
GO:0022904 – respiratory electron transport chain	3.03104	0.00040753
GO:0015992 - proton transport	2.97797	0.000196675
GO:0006818 - hydrogen transport	2.9766	0.000192651
GO:0004129 - cytochrome-c oxidase activity	2.75668	0.000360447
GO:0015002 - heme-copper terminal oxidase activity	2.75668	0.000360447
GO:0016676 - oxidoreductase activity, acting on a heme group…	2.75668	0.000360447
GO:0016469 - proton-transporting two-sector ATPase complex	2.59394	0.000219944
Mitochondrial redox metabolism
GO:0055114 - oxidation-reduction process	4.7189	0.00201552
GO:0006091 – generation of precursor metabolites and energy	4.70561	0.0017412
GO:0045333 - cellular respiration	4.24955	0.00115511
GO:0006082 - organic acid metabolic process	3.81174	0.00105977
GO:0042180 - cellular ketone metabolic process	3.76129	0.00156671
GO:0019752 - carboxylic acid metabolic process	3.62492	0.00135872
GO:0043436 - oxoacid metabolic process	3.62492	0.00135872
GO:0016491 - oxidoreductase activity	3.3452	0.00285372
Immune response / inflammation
GO:0002449 - lymphocyte mediated immunity	-2.60086	0.00179195
GO:0034097 - response to cytokine stimulus	-2.65487	0.000660604
Ribosome
GO:0005840 – ribosome	5.28734	0.00172251
GO:0044391 - ribosomal subunit	4.903	0.00126966
GO:0022626 - cytosolic ribosome	4.54112	0.000407515
GO:0003735 - structural constituent of ribosome	4.25577	0.00126159
GO:0022627 - cytosolic small ribosomal subunit	3.56384	0.00051628
GO:0022625 - cytosolic large ribosomal subunit	3.44708	0.0017189
GO:0015935 - small ribosomal subunit	3.03427	0.00121423
Gene Ontology pathways representing the evolutionarily conserved transcriptional signature of delayed aging. CR Z-score represents the median Z-score for each pathway across all eight tissues from CR mice. An FDR-adjusted p-value <0.00285 assures that at least half of the tissues have a CR effect <0.001. The order (top to bottom) in which these pathways appear in this table reflects their order i…
